# Supplementary material for: 5-(Pyridin-4-yl)isophthalic acid
Source: Acta Crystallogr Sect E Struct Rep Online. 2010 Oct 23;66(Pt 11):o2928. doi: 10.1107/S1600536810039474 (PMC3009156; doi:10.1107/S1600536810039474)
Supplement: Supplementary file 1 [file e-66-o2928-sup1.cif]

##############################################################################
###                                                                        ###
###        Electronic paper (Acta Crystallographica Section E)             ###
###                                                                        ###
##############################################################################
#                                                                            #
# This CIF contains the data in a paper accepted for publication in Acta     #
# Crystallographica Section E. It conforms to the requirements of Notes      #
# for Authors for Section E, and has been peer reviewed under the auspices   #
# of the IUCr Commission on Journals.                                        #
#                                                                            #
# Full details of the Crystallographic Information File format               #
# are given in the paper "The Crystallographic Information File (CIF):       #
# a New Standard Archive File for Crystallography" by S. R. Hall, F. H.      #
# Allen and I. D. Brown [Acta Cryst. (1991), A47, 655-685].                  #
#                                                                            #
# The current version of the core CIF dictionary is obtainable from          #
# ftp://ftp.iucr.org/pub/cif_core.dic. The current version number is 2.4.    #
#                                                                            #
# Software is freely available for graphical display of the structure(s) in  #
# this CIF.  For information consult the CIF home page http://www.iucr.org/  #
# cif/home.html                                                              #
#                                                                            #
# This file may be used for bona fide research purposes within the           #
# scientific community so long as proper attribution is given to the journal # 
# article from which it was obtained.                                        #
#                                                                            #
##############################################################################
                                             
data_I
_audit_creation_method     SHELXL-97
_chemical_name_systematic
;
5-(Pyridin-4-yl)isophthalic acid
;
_chemical_name_common     ?
_chemical_formula_moiety     'C13 H9 N O4'
_chemical_formula_sum     'C13 H9 N O4'
_chemical_formula_iupac     'C13 H9 N O4'
_chemical_formula_weight     243.21
_chemical_melting_point     ?
_symmetry_cell_setting     orthorhombic
_symmetry_space_group_name_H-M     'F d d 2'
_symmetry_space_group_name_Hall     'F 2 -2d'
loop_
    _symmetry_equiv_pos_as_xyz
    'x, y, z'
    '-x, -y, z'
    '-x+1/4, y+1/4, z+1/4'
    'x+1/4, -y+1/4, z+1/4'
    'x, y+1/2, z+1/2'
    '-x, -y+1/2, z+1/2'
    '-x+1/4, y+3/4, z+3/4'
    'x+1/4, -y+3/4, z+3/4'
    'x+1/2, y, z+1/2'
    '-x+1/2, -y, z+1/2'
    '-x+3/4, y+1/4, z+3/4'
    'x+3/4, -y+1/4, z+3/4'
    'x+1/2, y+1/2, z'
    '-x+1/2, -y+1/2, z'
    '-x+3/4, y+3/4, z+1/4'
    'x+3/4, -y+3/4, z+1/4'
_cell_length_a     15.5362(16)
_cell_length_b     37.371(3)
_cell_length_c     7.1716(9)
_cell_angle_alpha     90.00
_cell_angle_beta     90.00
_cell_angle_gamma     90.00
_cell_volume     4163.9(8)
_cell_formula_units_Z     16
_cell_measurement_reflns_used     1601
_cell_measurement_theta_min     2.83
_cell_measurement_theta_max     26.52
_cell_measurement_temperature     296(2)
_exptl_crystal_description     block
_exptl_crystal_colour     colorless
_exptl_crystal_size_max     0.30
_exptl_crystal_size_mid     0.20
_exptl_crystal_size_min     0.10
_exptl_crystal_density_diffrn     1.552
_exptl_crystal_density_meas     ?
_exptl_crystal_density_method     'not measured'
_exptl_crystal_F_000     2016
_exptl_absorpt_coefficient_mu     0.117
_exptl_absorpt_correction_type     multi-scan
_exptl_absorpt_process_details     '(SADABS; Sheldrick, 1996)'
_exptl_absorpt_correction_T_min     0.9657
_exptl_absorpt_correction_T_max     0.9884
_exptl_special_details
;
;
_diffrn_ambient_temperature     296(2)
_diffrn_radiation_type     MoK\a
_diffrn_radiation_wavelength     0.71073
_diffrn_radiation_source     'fine-focus sealed tube'
_diffrn_radiation_monochromator     graphite
_diffrn_measurement_device_type     'Siemens SMART 1000 CCD area-detector'
_diffrn_measurement_method     '\f and \w scans'
_diffrn_detector_area_resol_mean     ?
_diffrn_reflns_number     4224
_diffrn_reflns_av_R_equivalents     0.0451
_diffrn_reflns_av_sigmaI/netI     0.0371
_diffrn_reflns_theta_min     2.18
_diffrn_reflns_theta_max     25.02
_diffrn_reflns_theta_full     25.02
_diffrn_measured_fraction_theta_max     1.000
_diffrn_measured_fraction_theta_full     1.000
_diffrn_reflns_limit_h_min     -18
_diffrn_reflns_limit_h_max     8
_diffrn_reflns_limit_k_min     -44
_diffrn_reflns_limit_k_max     38
_diffrn_reflns_limit_l_min     -8
_diffrn_reflns_limit_l_max     8
_diffrn_standards_number     0
_diffrn_standards_interval_count     ?
_diffrn_standards_interval_time     ?
_diffrn_standards_decay_%     ?
_refine_special_details
;
Refinement of <i>F</i>^2^ against ALL reflections. The weighted <i>R</i>-factor
<i>wR</i> and goodness of fit <i>S</i> are based on <i>F</i>^2^, conventional
<i>R</i>-factors <i>R</i> are based on <i>F</i>, with <i>F</i> set to zero for
negative <i>F</i>^2^. The threshold expression of <i>F</i>^2^ >
\s(<i>F</i>^2^) is used only for calculating <i>R</i>-factors(gt) <i>etc</i>.
and is not relevant to the choice of reflections for refinement.
<i>R</i>-factors based on <i>F</i>^2^ are statistically about twice as large
as those based on <i>F</i>, and <i>R</i>- factors based on ALL data will be
even larger.
;
_reflns_number_total     1004
_reflns_number_gt     879
_reflns_threshold_expression     >2sigma(I)
_refine_ls_structure_factor_coef     Fsqd
_refine_ls_matrix_type     full
_refine_ls_R_factor_all     0.0478
_refine_ls_R_factor_gt     0.0390
_refine_ls_wR_factor_gt     0.0993
_refine_ls_wR_factor_ref     0.1069
_refine_ls_goodness_of_fit_ref     1.041
_refine_ls_restrained_S_all     1.041
_refine_ls_number_reflns     1004
_refine_ls_number_parameters     164
_refine_ls_number_restraints     1
_refine_ls_hydrogen_treatment     constr
_refine_ls_weighting_scheme     calc
_refine_ls_weighting_details
         'calc w=1/[\s^2^(Fo^2^)+(0.0701P)^2^+2.9125P] where P=(Fo^2^+2Fc^2^)/3'
_atom_sites_solution_hydrogens     geom
_atom_sites_solution_primary     direct
_atom_sites_solution_secondary     difmap
_refine_ls_shift/su_max     0.000
_refine_ls_shift/su_mean     0.000
_refine_diff_density_max     0.328
_refine_diff_density_min     -0.212
_refine_ls_extinction_method     SHELXL
_refine_ls_extinction_coef     0.0010(3)
_refine_ls_extinction_expression
                                  'Fc^*^=kFc[1+0.001xFc^2^\l^3^/sin(2\q)]^-1/4^'
loop_
    _atom_type_symbol
    _atom_type_description
    _atom_type_scat_dispersion_real
    _atom_type_scat_dispersion_imag
    _atom_type_scat_source
    'C' 'C' 0.0033 0.0016
                         'International Tables Vol C Tables 4.2.6.8 and 6.1.1.4'
    'H' 'H' 0.0000 0.0000
                         'International Tables Vol C Tables 4.2.6.8 and 6.1.1.4'
    'N' 'N' 0.0061 0.0033
                         'International Tables Vol C Tables 4.2.6.8 and 6.1.1.4'
    'O' 'O' 0.0106 0.0060
                         'International Tables Vol C Tables 4.2.6.8 and 6.1.1.4'
_computing_data_collection     'SMART (Siemens, 1996)'
_computing_cell_refinement     'SAINT (Siemens, 1996)'
_computing_data_reduction     'SAINT (Siemens, 1996)'
_computing_structure_solution     'SHELXTL (Sheldrick, 2008)'
_computing_structure_refinement     'SHELXTL (Sheldrick, 2008)'
_computing_molecular_graphics     'SHELXTL (Sheldrick, 2008)'
_computing_publication_material     'SHELXTL (Sheldrick, 2008)'
loop_
    _atom_site_type_symbol
    _atom_site_label
    _atom_site_fract_x
    _atom_site_fract_y
    _atom_site_fract_z
    _atom_site_U_iso_or_equiv
    _atom_site_adp_type
    _atom_site_calc_flag
    _atom_site_refinement_flags
    _atom_site_occupancy
    _atom_site_disorder_assembly
    _atom_site_disorder_group
    O O1 0.70913(15) 0.16593(6) 0.0729(5) 0.0455(7) Uani d . 1 . .
    O O2 0.81725(15) 0.13320(6) -0.0349(5) 0.0401(7) Uani d . 1 . .
    H H2A 0.8354 0.1528 -0.0678 0.060 Uiso calc R 1 . .
    O O3 0.45574(15) 0.10618(6) 0.3114(4) 0.0450(8) Uani d . 1 . .
    H H3A 0.4068 0.1054 0.3541 0.068 Uiso calc R 1 . .
    O O4 0.45297(14) 0.04779(6) 0.3757(4) 0.0451(8) Uani d . 1 . .
    N N1 0.85168(17) -0.05737(7) 0.1930(5) 0.0351(7) Uani d . 1 . .
    C C1 0.74454(19) 0.13706(8) 0.0469(5) 0.0290(8) Uani d . 1 . .
    C C2 0.4902(2) 0.07358(8) 0.3152(6) 0.0294(8) Uani d . 1 . .
    C C3 0.70358(19) 0.10312(8) 0.1149(5) 0.0265(7) Uani d . 1 . .
    C C4 0.74860(19) 0.07115(8) 0.1188(5) 0.0274(8) Uani d . 1 . .
    H H4 0.8058 0.0707 0.0807 0.033 Uiso calc R 1 . .
    C C5 0.70940(18) 0.03966(8) 0.1790(5) 0.0257(7) Uani d . 1 . .
    C C6 0.62393(19) 0.04072(8) 0.2376(5) 0.0283(8) Uani d . 1 . .
    H H6 0.5966 0.0198 0.2755 0.034 Uiso calc R 1 . .
    C C7 0.57949(19) 0.07292(8) 0.2395(5) 0.0270(8) Uani d . 1 . .
    C C8 0.6192(2) 0.10389(8) 0.1779(5) 0.0268(8) Uani d . 1 . .
    H H8 0.5891 0.1254 0.1788 0.032 Uiso calc R 1 . .
    C C9 0.7591(2) 0.00577(8) 0.1821(5) 0.0276(8) Uani d . 1 . .
    C C10 0.8478(2) 0.00577(8) 0.2122(6) 0.0330(9) Uani d . 1 . .
    H H10 0.8772 0.0272 0.2282 0.040 Uiso calc R 1 . .
    C C11 0.8915(2) -0.02631(9) 0.2179(6) 0.0374(9) Uani d . 1 . .
    H H11 0.9505 -0.0262 0.2399 0.045 Uiso calc R 1 . .
    C C12 0.7669(2) -0.05810(9) 0.1627(6) 0.0361(9) Uani d . 1 . .
    H H12 0.7397 -0.0800 0.1450 0.043 Uiso calc R 1 . .
    C C13 0.7191(2) -0.02726(8) 0.1570(5) 0.0319(8) Uani d . 1 . .
    H H13 0.6601 -0.0284 0.1364 0.038 Uiso calc R 1 . .
loop_
    _atom_site_aniso_label
    _atom_site_aniso_U_11
    _atom_site_aniso_U_22
    _atom_site_aniso_U_33
    _atom_site_aniso_U_12
    _atom_site_aniso_U_13
    _atom_site_aniso_U_23
    O1 0.0389(14) 0.0232(12) 0.074(2) 0.0034(10) 0.0125(14) 0.0062(14)
    O2 0.0330(12) 0.0211(11) 0.0664(18) -0.0048(10) 0.0166(13) 0.0045(11)
    O3 0.0301(12) 0.0342(13) 0.071(2) 0.0072(10) 0.0199(13) 0.0063(14)
    O4 0.0318(13) 0.0342(13) 0.069(2) -0.0040(10) 0.0164(13) 0.0055(13)
    N1 0.0337(15) 0.0266(14) 0.045(2) 0.0059(12) 0.0011(14) 0.0036(14)
    C1 0.0239(15) 0.0255(17) 0.037(2) -0.0015(13) 0.0017(14) 0.0042(15)
    C2 0.0261(15) 0.0287(17) 0.033(2) -0.0007(13) 0.0011(15) 0.0030(15)
    C3 0.0240(15) 0.0243(15) 0.031(2) -0.0011(12) 0.0009(14) 0.0007(14)
    C4 0.0202(15) 0.0279(16) 0.034(2) 0.0013(12) 0.0025(14) -0.0003(14)
    C5 0.0241(15) 0.0239(15) 0.0289(18) 0.0014(12) 0.0013(14) 0.0020(15)
    C6 0.0255(16) 0.0251(16) 0.034(2) -0.0024(13) 0.0025(15) 0.0008(14)
    C7 0.0238(15) 0.0254(16) 0.032(2) 0.0003(12) -0.0006(15) 0.0006(14)
    C8 0.0233(15) 0.0234(15) 0.034(2) 0.0032(12) 0.0020(14) 0.0008(15)
    C9 0.0275(16) 0.0253(16) 0.030(2) 0.0031(13) 0.0064(14) 0.0026(15)
    C10 0.0252(15) 0.0253(16) 0.048(2) -0.0004(12) 0.0006(16) 0.0026(16)
    C11 0.0269(17) 0.0345(19) 0.051(3) 0.0037(14) -0.0009(17) 0.0042(17)
    C12 0.0347(18) 0.0246(16) 0.049(3) -0.0007(13) 0.0011(18) 0.0024(16)
    C13 0.0277(16) 0.0259(15) 0.042(2) -0.0008(13) 0.0018(16) 0.0041(15)
_geom_special_details
;
All e.s.d.'s (except the e.s.d. in the dihedral angle between two l.s. planes)
are estimated using the full covariance matrix. The cell e.s.d.'s are taken
into account individually in the estimation of e.s.d.'s in distances, angles
and torsion angles; correlations between e.s.d.'s in cell parameters are only
used when they are defined by crystal symmetry. An approximate (isotropic)
treatment of cell e.s.d.'s is used for estimating e.s.d.'s involving l.s.
planes.
;
loop_
    _geom_bond_atom_site_label_1
    _geom_bond_atom_site_label_2
    _geom_bond_site_symmetry_2
    _geom_bond_distance
    _geom_bond_publ_flag
    O1 C1 . 1.225(4) ?
    O2 C1 . 1.281(4) ?
    O2 H2A . 0.8200 ?
    O3 C2 . 1.331(4) ?
    O3 H3A . 0.8200 ?
    O4 C2 . 1.205(4) ?
    N1 C11 . 1.327(4) ?
    N1 C12 . 1.335(4) ?
    C1 C3 . 1.501(4) ?
    C2 C7 . 1.489(4) ?
    C3 C4 . 1.385(4) ?
    C3 C8 . 1.386(4) ?
    C4 C5 . 1.394(4) ?
    C4 H4 . 0.9300 ?
    C5 C6 . 1.393(4) ?
    C5 C9 . 1.483(4) ?
    C6 C7 . 1.387(4) ?
    C6 H6 . 0.9300 ?
    C7 C8 . 1.384(4) ?
    C8 H8 . 0.9300 ?
    C9 C10 . 1.395(4) ?
    C9 C13 . 1.394(5) ?
    C10 C11 . 1.378(5) ?
    C10 H10 . 0.9300 ?
    C11 H11 . 0.9300 ?
    C12 C13 . 1.372(5) ?
    C12 H12 . 0.9300 ?
    C13 H13 . 0.9300 ?
loop_
    _geom_angle_atom_site_label_1
    _geom_angle_atom_site_label_2
    _geom_angle_atom_site_label_3
    _geom_angle_site_symmetry_1
    _geom_angle_site_symmetry_3
    _geom_angle
    _geom_angle_publ_flag
    C1 O2 H2A . . 109.5 ?
    C2 O3 H3A . . 109.5 ?
    C11 N1 C12 . . 120.0(3) ?
    O1 C1 O2 . . 124.4(3) ?
    O1 C1 C3 . . 120.3(3) ?
    O2 C1 C3 . . 115.3(3) ?
    O4 C2 O3 . . 123.1(3) ?
    O4 C2 C7 . . 124.4(3) ?
    O3 C2 C7 . . 112.5(3) ?
    C4 C3 C8 . . 119.3(3) ?
    C4 C3 C1 . . 121.4(3) ?
    C8 C3 C1 . . 119.3(3) ?
    C3 C4 C5 . . 120.9(3) ?
    C3 C4 H4 . . 119.5 ?
    C5 C4 H4 . . 119.5 ?
    C6 C5 C4 . . 119.1(3) ?
    C6 C5 C9 . . 121.1(3) ?
    C4 C5 C9 . . 119.9(3) ?
    C7 C6 C5 . . 120.2(3) ?
    C7 C6 H6 . . 119.9 ?
    C5 C6 H6 . . 119.9 ?
    C8 C7 C6 . . 120.0(3) ?
    C8 C7 C2 . . 121.2(3) ?
    C6 C7 C2 . . 118.8(3) ?
    C7 C8 C3 . . 120.6(3) ?
    C7 C8 H8 . . 119.7 ?
    C3 C8 H8 . . 119.7 ?
    C10 C9 C13 . . 117.4(3) ?
    C10 C9 C5 . . 121.1(3) ?
    C13 C9 C5 . . 121.5(3) ?
    C11 C10 C9 . . 119.4(3) ?
    C11 C10 H10 . . 120.3 ?
    C9 C10 H10 . . 120.3 ?
    N1 C11 C10 . . 121.8(3) ?
    N1 C11 H11 . . 119.1 ?
    C10 C11 H11 . . 119.1 ?
    N1 C12 C13 . . 121.5(3) ?
    N1 C12 H12 . . 119.3 ?
    C13 C12 H12 . . 119.3 ?
    C12 C13 C9 . . 119.9(3) ?
    C12 C13 H13 . . 120.0 ?
    C9 C13 H13 . . 120.0 ?
loop_
    _geom_hbond_atom_site_label_D
    _geom_hbond_atom_site_label_H
    _geom_hbond_atom_site_label_A
    _geom_hbond_site_symmetry_A
    _geom_hbond_distance_DH
    _geom_hbond_distance_HA
    _geom_hbond_distance_DA
    _geom_hbond_angle_DHA
    _geom_hbond_publ_flag
    O2 H2A N1 11_654 0.82 1.78 2.558(3) 157 y
    O3 H3A O2 9_455 0.82 1.91 2.620(3) 144 y
    C10 H10 O1 4_555 0.93 2.57 3.491(4) 172 y
data_global
_journal_date_recd_electronic     2010-09-29
_journal_date_accepted     2010-10-03
_journal_name_full     'Acta Crystallographica, Section E'
_journal_year     2010
_journal_volume     66
_journal_issue      1
_journal_page_first     o2928
_journal_page_last     o2928
_journal_paper_category     QO
_journal_coeditor_code     XU5043
_publ_contact_author_name     'Dr. Qing-Fu Zhang'
_publ_contact_author_address
;
  College of Chemistry and Chemical Engineering
  Liaocheng University
  Shandong 252059
  People's Republic of China.
;
_publ_contact_author_email     zhangqingfu@foxmail.com
_publ_contact_author_fax     ?
_publ_contact_author_phone     '86 635 8230612'
_publ_section_title
;
5-(Pyridin-4-yl)isophthalic acid
;
loop_
    _publ_author_name
    _publ_author_address
    'Yong-Fang Zhang'
;
  College of Chemistry and Chemical Engineering
  Liaocheng University
  Shandong 252059
  People's Republic of China
;
    'Qing-Fu Zhang'
;
  College of Chemistry and Chemical Engineering
  Liaocheng University
  Shandong 252059
  People's Republic of China
;
    'Juan Jin'
;
  College of Chemistry and Chemical Engineering
  Liaocheng University
  Shandong 252059
  People's Republic of China
;
    'De-Zhi Sun'
;
  College of Chemistry and Chemical Engineering
  Liaocheng University
  Shandong 252059
  People's Republic of China
;
    'Da-Qi Wang'
;
  College of Chemistry and Chemical Engineering
  Liaocheng University
  Shandong 252059
  People's Republic of China
;
