# Supplementary material for: 5-(Pyridin-4-yl)isophthalic acid
Source: Acta Crystallogr Sect E Struct Rep Online. 2010 Oct 23;66(Pt 11):o2928. doi: 10.1107/S1600536810039474 (PMC3009156; doi:10.1107/S1600536810039474)
Supplement: Supplementary file 2 [file e-66-o2928-Isup2.hkl]

# 
# h,k,l, Fc-squared, Fo-squared, sigma(Fo-squared) and status flag 
# 
data_I
_shelx_title ' I in Fdd2' 
_shelx_refln_list_code          4 
_shelx_F_calc_maximum      618.51 
_exptl_crystal_F_000      2016.00 
_reflns_d_resolution_high  0.8404 
 
loop_ 
 _symmetry_equiv_pos_as_xyz 
 'x, y, z' 
 '-x, -y, z' 
 '-x+1/4, y+1/4, z+1/4' 
 'x+1/4, -y+1/4, z+1/4' 
 'x, y+1/2, z+1/2' 
 '-x, -y+1/2, z+1/2' 
 '-x+1/4, y+3/4, z+3/4' 
 'x+1/4, -y+3/4, z+3/4' 
 'x+1/2, y, z+1/2' 
 '-x+1/2, -y, z+1/2' 
 '-x+3/4, y+1/4, z+3/4' 
 'x+3/4, -y+1/4, z+3/4' 
 'x+1/2, y+1/2, z' 
 '-x+1/2, -y+1/2, z' 
 '-x+3/4, y+3/4, z+1/4' 
 'x+3/4, -y+3/4, z+1/4' 
 
_cell_length_a    15.5362 
_cell_length_b    37.3711 
_cell_length_c     7.1716 
_cell_angle_alpha  90.000 
_cell_angle_beta   90.000 
_cell_angle_gamma  90.000 
 
_shelx_F_squared_multiplier     1.000 
 
loop_ 
 _refln_index_h 
 _refln_index_k 
 _refln_index_l 
 _refln_F_squared_calc 
 _refln_F_squared_meas 
 _refln_F_squared_sigma 
 _refln_observed_status 
   4   0   0    37033.83    36412.27    555.26 o 
   8   0   0     3695.62     4409.58    108.41 o 
  12   0   0     4818.72     4905.65    229.81 o 
  16   0   0      574.60      485.79    113.36 o 
   2   2   0    19725.12    18523.44    202.59 o 
   4   2   0    27384.99    29756.95    326.79 o 
   6   2   0    11898.89    12695.75    167.89 o 
   8   2   0    55592.76    61723.22    791.48 o 
  10   2   0     7609.66     7865.67    170.97 o 
  12   2   0     2096.93     2280.67     65.74 o 
  14   2   0       41.78       -5.85     39.58 o 
  16   2   0     2298.85     2343.17    123.10 o 
  18   2   0      150.41       29.16     57.45 o 
   0   4   0    14342.27    13818.52    258.66 o 
   2   4   0    51558.64    51472.77    680.28 o 
   4   4   0    14075.17    13353.27    163.57 o 
   6   4   0    60937.43    66863.23   1065.63 o 
   8   4   0    13678.92    15133.81    351.61 o 
  10   4   0      229.89      106.74     23.76 o 
  12   4   0       33.05       -6.86     23.97 o 
  14   4   0       65.38       24.04     33.54 o 
  16   4   0     2675.40     2455.27    123.71 o 
  18   4   0      497.63      622.93     95.44 o 
   2   6   0    85784.51    88617.23   1564.98 o 
   4   6   0     5578.40     5610.54     85.26 o 
   6   6   0      962.07      920.15     36.39 o 
   8   6   0      105.80      107.20     23.75 o 
  10   6   0      899.58      892.45     48.93 o 
  12   6   0      670.08      676.77     45.96 o 
  14   6   0        9.99      -26.11     28.88 o 
  16   6   0       10.02       28.73     69.37 o 
  18   6   0      193.66       93.25    105.49 o 
   0   8   0     4676.36     6008.31    226.22 o 
   2   8   0     1384.59     1285.77     26.92 o 
   4   8   0     6667.96     5871.86     85.93 o 
   6   8   0        3.07       13.32     24.94 o 
   8   8   0     1492.57     1476.53     51.85 o 
  10   8   0     4861.66     4514.74    102.58 o 
  12   8   0       11.81       11.86     27.07 o 
  14   8   0       63.79        4.84     34.52 o 
  16   8   0       95.82       16.27     50.24 o 
  18   8   0      107.63      171.64     74.83 o 
   2  10   0    18104.99    15531.23    158.83 o 
   4  10   0    20028.69    20486.52    209.64 o 
   6  10   0        0.14      -21.33     14.22 o 
   8  10   0        2.47       18.28     18.73 o 
  10  10   0       34.62       57.50     26.69 o 
  12  10   0     4583.55     4472.04    112.81 o 
  14  10   0      221.34      165.55     42.42 o 
  16  10   0        4.32      -42.15     69.06 o 
  18  10   0        1.76      -48.82     60.84 o 
   0  12   0    10807.36     9915.55    155.47 o 
   2  12   0       71.67       29.62      9.72 o 
   4  12   0     9044.00     9005.15    111.44 o 
   6  12   0     3051.48     2884.13     76.41 o 
   8  12   0     2546.50     2714.29     72.59 o 
  10  12   0      298.73      249.17     36.90 o 
  12  12   0     8401.19     8308.23    162.85 o 
  14  12   0     6457.11     6086.87    272.80 o 
  16  12   0      127.10       88.90     59.66 o 
   2  14   0    15410.56    14826.88    159.57 o 
   4  14   0     3618.80     3498.99     61.87 o 
   6  14   0        7.95      -10.20     14.65 o 
   8  14   0      376.06      273.18     33.28 o 
  10  14   0     8703.75     8521.40    155.98 o 
  12  14   0     8949.47     9674.19    181.32 o 
  14  14   0      312.55      383.38     92.15 o 
  16  14   0      106.59      146.59     88.86 o 
   0  16   0     2020.18     1997.34    108.50 o 
   2  16   0    15133.47    14357.46    188.15 o 
   4  16   0     3302.53     3264.82     78.28 o 
   6  16   0      402.46      260.82     25.57 o 
   8  16   0     1831.23     1745.07     62.11 o 
  10  16   0     5241.90     4861.24    113.93 o 
  12  16   0    24366.79    27239.99    659.95 o 
  14  16   0       82.49        1.23     45.95 o 
  16  16   0      460.65      512.88     76.77 o 
   2  18   0       33.14       21.54     23.49 o 
   4  18   0    44526.46    51565.09    490.86 o 
   6  18   0      562.58      755.47     37.14 o 
   8  18   0     1243.46     1054.74     51.26 o 
  10  18   0     8642.29     8572.95    161.78 o 
  12  18   0     1912.04     2099.30    103.29 o 
  14  18   0      968.55     1030.65     92.36 o 
  16  18   0      956.82     1063.11    126.07 o 
   0  20   0     1323.32     1012.95    132.32 o 
   2  20   0     2409.60     2166.90     48.58 o 
   4  20   0     1718.33     1585.92     45.10 o 
   6  20   0     2120.51     1986.87     55.18 o 
   8  20   0      162.80      173.22     39.84 o 
  10  20   0     1199.71     1294.35     84.12 o 
  12  20   0     7354.44     7654.08    200.12 o 
  14  20   0        0.02       31.57     50.54 o 
  16  20   0       17.86       45.89     59.19 o 
   2  22   0     2547.54     2900.50     62.07 o 
   4  22   0     8729.78     9985.04    235.51 o 
   6  22   0     1847.34     2004.71     75.41 o 
   8  22   0       35.93        9.77     26.64 o 
  10  22   0     4032.73     4513.28    284.94 o 
  12  22   0      232.23      363.41    108.67 o 
  14  22   0      838.80      747.65     88.89 o 
  16  22   0       51.98       71.55     66.55 o 
   0  24   0      393.58      348.61     38.24 o 
   2  24   0     5426.39     5437.96     87.86 o 
   4  24   0      419.25      421.82     38.77 o 
   6  24   0       50.59      168.08     31.89 o 
   8  24   0      875.29      748.11     63.17 o 
  10  24   0     4414.61     4320.90    142.04 o 
  12  24   0        0.04      -32.34     44.03 o 
  14  24   0      737.59      600.72     82.49 o 
   2  26   0     8079.71     7647.31    136.03 o 
   4  26   0      691.53      825.31     57.00 o 
   6  26   0      141.03      141.29     42.35 o 
   8  26   0       61.55       24.47     37.48 o 
  10  26   0       27.11       12.88     40.29 o 
  12  26   0        1.91       -6.36     46.89 o 
  14  26   0      599.47      513.86    102.48 o 
   0  28   0    16905.42    17589.73    440.45 o 
   2  28   0     2054.84     1860.92     64.70 o 
   4  28   0     1432.58     1349.86     88.23 o 
   6  28   0        5.20       -3.63     29.03 o 
   8  28   0     1871.14     1732.46     90.05 o 
  10  28   0     2297.16     2091.77    145.03 o 
  12  28   0       20.15      -47.31     48.06 o 
  14  28   0      610.30      649.24     89.46 o 
   2  30   0    16600.02    16749.04    310.83 o 
   4  30   0      945.90      856.73     59.26 o 
   6  30   0      116.50       33.59     32.34 o 
   8  30   0     7063.55     6534.52    178.99 o 
  10  30   0     1227.24     1388.30    106.46 o 
  12  30   0      196.34      199.83     62.70 o 
   0  32   0     3684.56     4230.34    200.34 o 
   2  32   0       20.62       80.38     41.57 o 
   4  32   0     1358.84     1112.82    116.72 o 
   6  32   0      820.86      691.54     60.83 o 
   8  32   0      490.97      477.57     68.06 o 
  10  32   0     1253.98     1220.56    100.12 o 
  12  32   0      682.32      597.42     86.31 o 
   2  34   0      322.51      400.63     66.28 o 
   4  34   0     1589.61     1482.25    185.97 o 
   6  34   0        0.59      -42.56     43.56 o 
   8  34   0      118.27      199.79     84.33 o 
  10  34   0     1286.87     1165.50    127.59 o 
   0  36   0     2655.08     2784.12    180.28 o 
   2  36   0       10.18       49.24     49.49 o 
   4  36   0      312.07      188.83     73.76 o 
   6  36   0     3203.24     3245.76    190.89 o 
   8  36   0       21.82       43.83     73.14 o 
  10  36   0       36.76      -45.34     77.07 o 
   2  38   0        0.95       29.43     49.26 o 
   4  38   0       27.76      -48.18     46.33 o 
   6  38   0       10.94       55.61     67.10 o 
   8  38   0      172.14      186.19     93.40 o 
   0  40   0      585.75      300.48     98.25 o 
   2  40   0      649.06      623.32     89.02 o 
   4  40   0       50.67        0.03     55.72 o 
   6  40   0     1327.53     1576.17    176.88 o 
   8  40   0        9.75      -83.12     72.54 o 
   2  42   0      390.67      288.03     74.45 o 
   4  42   0       89.14       34.87     63.40 o 
   6  42   0     1332.32     1540.47    179.60 o 
   0  44   0       13.22        1.21     88.56 o 
   2  44   0      100.44      194.38     76.70 o 
   1   1   1     2417.85     2196.16     68.73 o 
   3   1   1      470.90      436.55     15.45 o 
   5   1   1      411.57      372.19     17.24 o 
   7   1   1     7041.41     8261.01     81.74 o 
   9   1   1     4436.61     4650.61     58.26 o 
  11   1   1      502.32      541.04     34.41 o 
  13   1   1     3211.63     2730.80     65.20 o 
  15   1   1      986.44      799.46     61.50 o 
  17   1   1      141.80      157.72     45.47 o 
   1   3   1    13876.43    13530.88    180.13 o 
   3   3   1    14258.05    13988.13    151.25 o 
   5   3   1    11776.29    11515.91     97.29 o 
   7   3   1    13749.98    14983.13    128.11 o 
   9   3   1      900.71     1057.50     29.52 o 
  11   3   1     3129.55     3050.48     56.29 o 
  13   3   1      117.34       88.24     25.25 o 
  15   3   1     3716.62     3181.73     84.21 o 
  17   3   1     1322.23     1173.32     78.50 o 
   1   5   1     2344.46     2260.30     30.66 o 
   3   5   1    12263.92    11731.61    104.36 o 
   5   5   1     1111.61     1203.05     26.84 o 
   7   5   1      135.14       83.22     12.63 o 
   9   5   1     4509.00     4966.73     64.52 o 
  11   5   1       63.05       53.74     19.38 o 
  13   5   1      299.28      277.46     31.62 o 
  15   5   1      113.04       96.48     32.83 o 
  17   5   1      751.16      717.77     69.34 o 
   1   7   1    42039.48    40351.19    624.53 o 
   3   7   1     7213.53     6601.04     66.63 o 
   5   7   1     5344.57     5647.26     66.15 o 
   7   7   1     1482.92     1294.66     32.70 o 
   9   7   1     1192.93     1133.12     30.90 o 
  11   7   1     1729.28     1763.47     47.67 o 
  13   7   1     1586.19     1654.81     57.58 o 
  15   7   1      222.43      194.21     37.42 o 
  17   7   1      290.64      257.99     50.61 o 
   1   9   1     5286.26     4611.38     70.98 o 
   3   9   1     6809.36     6797.27     94.16 o 
   5   9   1     4610.07     5227.75     63.87 o 
   7   9   1     3164.38     3159.69     52.05 o 
   9   9   1     1495.59     1468.94     39.85 o 
  11   9   1     1451.33     1521.93     45.08 o 
  13   9   1     1693.07     1634.37     51.66 o 
  15   9   1     1008.52     1206.93     82.45 o 
  17   9   1      314.97      395.39     57.17 o 
   1  11   1     3580.13     3472.51     46.87 o 
   3  11   1     9889.74     9337.11     88.62 o 
   5  11   1    27976.85    30349.73    247.49 o 
   7  11   1      849.44      902.63     29.36 o 
   9  11   1     6035.40     6116.30     85.67 o 
  11  11   1      936.47     1003.53     45.71 o 
  13  11   1      734.25      810.64     45.46 o 
  15  11   1      596.82      575.08     61.50 o 
  17  11   1      249.00      412.36     81.31 o 
   1  13   1    12729.66    13409.89    112.14 o 
   3  13   1    15383.32    17101.93    164.19 o 
   5  13   1     5420.35     5910.91     62.14 o 
   7  13   1     1724.90     1781.39     59.34 o 
   9  13   1      413.39      409.21     30.69 o 
  11  13   1    13205.11    13485.70    154.31 o 
  13  13   1     6294.71     6955.43    114.60 o 
  15  13   1     2120.44     2212.04     83.78 o 
  17  13   1      210.22      143.83     49.88 o 
   1  15   1    11585.17    12637.39    109.47 o 
   3  15   1    62930.66    68547.64    476.97 o 
   5  15   1    40240.00    43752.13    320.95 o 
   7  15   1    10209.84    10687.25    117.55 o 
   9  15   1     5846.40     5702.88     84.96 o 
  11  15   1    23047.85    24147.85    373.06 o 
  13  15   1     1148.71     1266.64     60.51 o 
  15  15   1      752.44      770.84     64.59 o 
  17  15   1      960.06      844.67     81.94 o 
   1  17   1     2056.93     2618.18     35.16 o 
   3  17   1     3589.75     3390.32     48.75 o 
   5  17   1     7954.69     8903.97     85.42 o 
   7  17   1     2453.87     2306.91     49.42 o 
   9  17   1     3225.78     3341.74     72.11 o 
  11  17   1    19447.63    20252.89    414.14 o 
  13  17   1    14974.14    15913.13    205.10 o 
  15  17   1      981.91      949.78     80.40 o 
   1  19   1     1362.55     1514.52     32.43 o 
   3  19   1     8366.75     9191.48     94.03 o 
   5  19   1     1954.99     2316.37     94.11 o 
   7  19   1      190.23      158.48     21.94 o 
   9  19   1      979.54      924.09     46.85 o 
  11  19   1      453.99      401.55     39.57 o 
  13  19   1    10085.86    10580.06    297.49 o 
  15  19   1      607.05      524.30     65.35 o 
   1  21   1     2782.17     2524.23     35.93 o 
   3  21   1     3925.11     3823.26     62.14 o 
   5  21   1     7036.61     7674.96     91.79 o 
   7  21   1     2897.94     2976.78     55.49 o 
   9  21   1      143.14       79.56     25.03 o 
  11  21   1      165.08      133.04     34.78 o 
  13  21   1     2575.72     2586.22     85.78 o 
  15  21   1       82.29       30.78     39.34 o 
   1  23   1       37.23       36.83     12.87 o 
   3  23   1     2099.70     2123.88     42.53 o 
   5  23   1      100.69       81.68     17.55 o 
   7  23   1      195.85      207.04     28.05 o 
   9  23   1      412.40      401.72     40.72 o 
  11  23   1      217.02      214.17     37.87 o 
  13  23   1      196.42       96.40     38.29 o 
  15  23   1      605.72      571.17     60.38 o 
   1  25   1      748.77      734.45     27.83 o 
   3  25   1     1316.18     1117.47     33.85 o 
   5  25   1      427.41      473.20     28.57 o 
   7  25   1     1269.87     1221.63     49.33 o 
   9  25   1     2086.50     2048.43     69.15 o 
  11  25   1      233.19      172.83     38.57 o 
  13  25   1      307.11      248.42     45.32 o 
  15  25   1      106.07      102.73     46.23 o 
   1  27   1     3729.71     3413.66     63.50 o 
   3  27   1     1496.29     1382.04     37.94 o 
   5  27   1       20.87      -24.48     16.32 o 
   7  27   1        6.68      -19.35     22.19 o 
   9  27   1     1675.96     1382.36     59.66 o 
  11  27   1      111.02       71.58     35.27 o 
  13  27   1       96.09      142.99     42.70 o 
   1  29   1    11395.01    11288.47    132.59 o 
   3  29   1       87.53       78.97     24.95 o 
   5  29   1      566.10      514.53     35.39 o 
   7  29   1     1834.41     1497.93     55.03 o 
   9  29   1     1231.13     1145.92     65.09 o 
  11  29   1      398.66      334.99     46.33 o 
  13  29   1       28.78       23.01     39.60 o 
   1  31   1    19469.77    19982.74    466.46 o 
   3  31   1     1330.43     1244.92     59.36 o 
   5  31   1     2399.41     2176.38     88.57 o 
   7  31   1     7413.42     7002.59    137.66 o 
   9  31   1      647.43      676.89     55.15 o 
  11  31   1      409.22      358.39     51.61 o 
  13  31   1       65.43       43.77     45.12 o 
   1  33   1    27368.99    29253.06    340.57 o 
   3  33   1     1187.63     1212.26     61.75 o 
   5  33   1       53.37       -5.35     29.52 o 
   7  33   1     1739.50     1708.14     80.75 o 
   9  33   1      220.68      117.26     44.84 o 
  11  33   1      679.38      608.23    117.64 o 
   1  35   1    11336.46    12445.47    220.54 o 
   3  35   1      756.00      867.33     61.06 o 
   5  35   1       14.70       29.92     39.86 o 
   7  35   1      354.13      377.33     50.97 o 
   9  35   1     1174.19      974.74    114.02 o 
  11  35   1      277.31      180.83     55.08 o 
   1  37   1      189.76      326.44     46.39 o 
   3  37   1       92.37       32.41     36.86 o 
   5  37   1      719.81      747.10    119.83 o 
   7  37   1     1979.15     1678.51     92.11 o 
   9  37   1     1201.62     1270.59    115.12 o 
   1  39   1      696.00      695.67     62.35 o 
   3  39   1      663.39      799.47     65.39 o 
   5  39   1       34.66        0.68     44.94 o 
   7  39   1      547.13      410.56     80.77 o 
   1  41   1      998.00     1130.05     77.25 o 
   3  41   1     1582.36     1827.31     87.99 o 
   5  41   1      638.36      887.80    100.76 o 
   1  43   1       76.81       70.21     44.46 o 
   3  43   1      170.32      188.23     59.00 o 
   2   0   2   382552.34   347670.34  40134.45 o 
   6   0   2    30456.28    32945.18    374.11 o 
  10   0   2     2305.46     2161.34    163.37 o 
  14   0   2     3700.36     3622.93    116.89 o 
   0   2   2   326277.47   302116.75   3786.63 o 
   2   2   2   107574.23   106485.60   2686.88 o 
   4   2   2     5395.38     5183.02     70.18 o 
   6   2   2    37984.13    40886.20    322.02 o 
   8   2   2    13729.66    14810.59    139.57 o 
  10   2   2     6606.07     7456.26    114.94 o 
  12   2   2      818.11      821.37     49.73 o 
  14   2   2     1168.92     1008.87     64.32 o 
  16   2   2       82.91       60.67     34.45 o 
   2   4   2    81776.37    80442.81   1192.20 o 
   4   4   2    12555.69    11828.11    185.32 o 
   6   4   2     2091.31     1922.54     47.64 o 
   8   4   2     9939.46    10501.50    116.97 o 
  10   4   2      688.47      739.11     37.54 o 
  12   4   2      389.74      341.61     36.16 o 
  14   4   2      233.09      126.34     31.88 o 
  16   4   2      383.56      406.87     47.97 o 
   0   6   2    28895.29    29074.12    362.41 o 
   2   6   2    12461.78    12682.62    170.71 o 
   4   6   2     9270.25     9055.33    157.28 o 
   6   6   2      462.83      431.46     23.30 o 
   8   6   2     2327.80     2159.34     46.22 o 
  10   6   2     4419.47     4602.12     75.28 o 
  12   6   2      341.00      378.18     44.32 o 
  14   6   2      211.48      142.53     34.61 o 
  16   6   2      989.91     1000.42     65.49 o 
   2   8   2    19692.80    19276.16    320.47 o 
   4   8   2     1966.84     1894.67     36.36 o 
   6   8   2      872.24      765.16     27.72 o 
   8   8   2     2011.58     2189.82     47.16 o 
  10   8   2      682.76      622.64     36.05 o 
  12   8   2     1314.33     1271.95     55.05 o 
  14   8   2      153.02      109.43     33.44 o 
  16   8   2      319.15      300.12     54.27 o 
   0  10   2    10938.83    10582.56    271.84 o 
   2  10   2     3582.48     3163.01     41.43 o 
   4  10   2     5926.37     5864.65     77.18 o 
   6  10   2      854.07      766.52     37.17 o 
   8  10   2     1514.27     1415.94     38.97 o 
  10  10   2     1797.48     1809.94     48.30 o 
  12  10   2      498.65      415.67     40.51 o 
  14  10   2     3828.61     3748.45    124.52 o 
  16  10   2      693.65      829.92     71.97 o 
   2  12   2     1042.96     1111.66     24.01 o 
   4  12   2     5541.73     5015.65     88.70 o 
   6  12   2     1351.02     1197.13     32.53 o 
   8  12   2     2386.25     2230.58     48.86 o 
  10  12   2     4925.64     4943.58     81.50 o 
  12  12   2     6630.38     6693.29    116.87 o 
  14  12   2     1890.99     1992.32     81.83 o 
  16  12   2      134.96       77.10     46.92 o 
   0  14   2     9432.64     8745.19    136.83 o 
   2  14   2    15019.14    15716.53    289.61 o 
   4  14   2     5548.34     5432.46     76.48 o 
   6  14   2     4869.21     5337.13     65.06 o 
   8  14   2     1216.96     1204.80     37.58 o 
  10  14   2      344.67      257.81     37.91 o 
  12  14   2    12017.71    12450.83    172.42 o 
  14  14   2      403.49      384.84     53.91 o 
  16  14   2     1331.77     1422.34     89.27 o 
   2  16   2      168.38      165.39     17.42 o 
   4  16   2     2325.24     2760.62     46.46 o 
   6  16   2     2123.47     2397.12     56.91 o 
   8  16   2      534.37      458.88     34.65 o 
  10  16   2    15865.77    16549.13    201.15 o 
  12  16   2     2427.95     2655.76     75.54 o 
  14  16   2     3228.58     3498.32    106.55 o 
  16  16   2      102.21       62.46     45.19 o 
   0  18   2     9586.75     8901.71    234.82 o 
   2  18   2     5707.91     5738.73     87.71 o 
   4  18   2      634.42      568.93     30.80 o 
   6  18   2     5913.97     6103.86    110.92 o 
   8  18   2      854.62      688.97     73.63 o 
  10  18   2     7837.04     8197.49    129.66 o 
  12  18   2     1403.03     1573.14     62.64 o 
  14  18   2     2086.14     2137.66     87.12 o 
  16  18   2      428.97      414.47     62.16 o 
   2  20   2     8191.32     9269.15     99.54 o 
   4  20   2     2930.60     2881.61     78.17 o 
   6  20   2     6050.99     6548.69    103.02 o 
   8  20   2       51.07       58.36     21.55 o 
  10  20   2     6465.59     6653.37    116.33 o 
  12  20   2      876.54      840.11     56.42 o 
  14  20   2      823.78      914.31     72.22 o 
   0  22   2     9542.74     8876.38    415.02 o 
   2  22   2     3368.83     3552.58     69.71 o 
   4  22   2      319.09      316.50     24.00 o 
   6  22   2      295.46      363.17     33.19 o 
   8  22   2     1684.95     1647.98     55.34 o 
  10  22   2     1351.06     1254.50     56.25 o 
  12  22   2     1988.17     2014.70     76.13 o 
  14  22   2      374.07      347.17     61.39 o 
   2  24   2      349.32      351.49     27.75 o 
   4  24   2     2808.69     3020.09     70.84 o 
   6  24   2        2.43      -13.05     19.63 o 
   8  24   2     1549.23     1370.51     52.51 o 
  10  24   2       49.01       38.65     30.67 o 
  12  24   2     1147.59     1043.61     68.84 o 
  14  24   2      321.43      276.46     60.22 o 
   0  26   2    11324.76    11337.20    287.81 o 
   2  26   2     1352.87     1413.02     48.28 o 
   4  26   2      923.27      934.26     42.52 o 
   6  26   2     3197.13     2847.97     96.18 o 
   8  26   2      894.04      860.95     55.73 o 
  10  26   2      138.71       70.90     34.09 o 
  12  26   2      187.31       93.15     39.83 o 
  14  26   2      100.35       98.36     45.98 o 
   2  28   2     4543.66     4604.50     86.60 o 
   4  28   2     3406.59     3390.04     70.03 o 
   6  28   2     1652.21     1523.27     64.10 o 
   8  28   2     1794.99     1562.22     60.23 o 
  10  28   2      348.47      330.32     66.54 o 
  12  28   2      156.91       98.92     40.15 o 
   0  30   2    11134.55    11554.38    201.04 o 
   2  30   2      356.52      351.01     45.59 o 
   4  30   2     2032.82     1864.97     70.28 o 
   6  30   2     2916.48     2664.28    123.40 o 
   8  30   2      724.29      560.13     55.70 o 
  10  30   2      772.67      706.43    117.91 o 
  12  30   2      777.88      669.99     64.30 o 
   2  32   2     4218.64     4461.20    109.82 o 
   4  32   2     1323.37     1291.52     67.35 o 
   6  32   2       50.49       94.84     36.97 o 
   8  32   2     2333.48     1941.68     82.05 o 
  10  32   2      906.42      845.54     78.24 o 
  12  32   2     1628.38     1990.32    100.26 o 
   0  34   2     1205.69     1434.49     98.58 o 
   2  34   2      748.99      967.65     61.06 o 
   4  34   2      309.45      318.06     44.43 o 
   6  34   2     1085.96     1189.64     85.38 o 
   8  34   2       29.54       29.42     39.19 o 
  10  34   2      281.31      288.03     59.72 o 
   2  36   2      605.33      689.53     60.23 o 
   4  36   2      289.81      206.93     50.61 o 
   6  36   2       86.55       36.00     41.58 o 
   8  36   2      153.40      178.45     48.22 o 
   0  38   2      119.37      121.48     59.26 o 
   2  38   2      563.87      433.91     65.10 o 
   4  38   2      391.58      448.93     68.24 o 
   6  38   2        6.31      -31.21     46.59 o 
   8  38   2      937.88     1081.52     99.58 o 
   2  40   2      220.38      234.62     60.46 o 
   4  40   2      570.22      570.86    112.05 o 
   6  40   2      407.78      501.36     76.21 o 
   0  42   2       11.01       13.79     58.43 o 
   2  42   2      218.03      231.23     62.54 o 
   4  42   2      172.91      209.71     66.41 o 
   1   1   3     3629.57     3256.89     72.94 o 
   3   1   3      284.45      271.76     26.42 o 
   5   1   3     4233.62     4079.20     67.91 o 
   7   1   3     1447.03     1563.66     35.03 o 
   9   1   3     2929.57     2719.19     74.91 o 
  11   1   3     1056.08     1075.95     77.39 o 
  13   1   3     1615.89     1579.89     64.08 o 
  15   1   3     1246.59     1091.80     62.58 o 
  17   1   3      238.64      252.24     48.63 o 
   1   3   3     5484.12     5601.89     93.36 o 
   3   3   3     2403.75     2162.27     50.74 o 
   5   3   3      194.35      292.75     23.53 o 
   7   3   3     3460.16     3479.63     71.73 o 
   9   3   3      712.05      834.31     61.48 o 
  11   3   3     3890.63     3949.98     89.42 o 
  13   3   3      356.04      247.78     40.05 o 
  15   3   3      104.66      122.55     42.33 o 
  17   3   3      486.13      436.82     53.25 o 
   1   5   3     3434.12     3554.55     63.23 o 
   3   5   3    11160.61    10833.93    127.92 o 
   5   5   3     5584.02     5754.00     84.99 o 
   7   5   3     1821.23     1920.12     60.25 o 
   9   5   3      253.76      227.19     30.32 o 
  11   5   3      152.11      168.76     32.59 o 
  13   5   3     1840.25     1819.53     75.35 o 
  15   5   3     1123.40     1051.70     63.26 o 
  17   5   3      516.43      629.68     67.95 o 
   1   7   3     4209.58     4003.23     55.71 o 
   3   7   3      720.84      677.70     24.65 o 
   5   7   3     7157.01     7057.18    121.14 o 
   7   7   3     2172.17     2336.43     51.08 o 
   9   7   3      170.42      168.96     23.47 o 
  11   7   3     2369.32     2320.46     68.20 o 
  13   7   3      843.69      907.90     58.03 o 
  15   7   3      353.63      329.17     56.51 o 
  17   7   3      250.71      254.19     58.68 o 
   1   9   3     4067.08     3679.23     50.18 o 
   3   9   3     4951.43     5182.39    113.50 o 
   5   9   3      866.32      853.18     44.34 o 
   7   9   3     4776.12     4623.03    103.95 o 
   9   9   3      463.30      413.67     31.10 o 
  11   9   3      939.18      923.26     51.56 o 
  13   9   3     2008.45     2068.12     83.73 o 
  15   9   3      474.29      380.68     58.28 o 
   1  11   3     2455.61     2589.32     77.99 o 
   3  11   3    14399.65    15458.82    298.94 o 
   5  11   3     6371.49     6699.55    104.34 o 
   7  11   3      286.48      279.47     25.11 o 
   9  11   3     4739.30     4729.73     80.13 o 
  11  11   3      639.52      647.05     57.00 o 
  13  11   3      388.45      370.81     54.31 o 
  15  11   3      500.29      647.35     74.44 o 
   1  13   3    11798.65    12304.34    199.88 o 
   3  13   3     6514.33     6832.27    129.29 o 
   5  13   3     2211.02     2324.17     48.14 o 
   7  13   3     3716.67     3954.57     80.05 o 
   9  13   3    14968.10    16012.69    201.39 o 
  11  13   3     5435.79     5636.26    130.18 o 
  13  13   3     2562.77     2559.09     93.89 o 
  15  13   3      301.00      336.38     59.71 o 
   1  15   3      579.99      714.44     38.01 o 
   3  15   3     3686.40     4363.17     93.92 o 
   5  15   3     6112.82     5625.79    145.67 o 
   7  15   3     6063.73     5953.29    114.66 o 
   9  15   3     8337.44     8514.50    178.21 o 
  11  15   3     3564.56     3643.20    111.50 o 
  13  15   3     2946.06     2899.27    128.06 o 
  15  15   3     2043.34     2137.27     97.03 o 
   1  17   3     9388.21     9956.38    216.34 o 
   3  17   3     3889.24     4352.01     82.88 o 
   5  17   3     2278.72     2389.38     78.81 o 
   7  17   3     4734.18     5102.56    117.52 o 
   9  17   3     5997.23     5966.32    162.24 o 
  11  17   3     5018.49     4994.37    105.68 o 
  13  17   3      437.95      340.87     54.10 o 
  15  17   3     3077.13     3477.73    174.42 o 
   1  19   3     5035.63     4853.59    124.12 o 
   3  19   3      498.91      526.30     28.42 o 
   5  19   3     3241.93     3388.43     68.76 o 
   7  19   3     1710.21     1679.38     56.35 o 
   9  19   3     1589.66     1668.01     60.64 o 
  11  19   3     5278.16     5322.14    110.01 o 
  13  19   3     3380.21     3486.42    110.11 o 
  15  19   3      608.49      570.94     68.16 o 
   1  21   3     1254.41     1293.42     41.99 o 
   3  21   3     1529.16     1466.94     44.25 o 
   5  21   3      165.23      127.90     24.77 o 
   7  21   3      101.07       51.88     25.33 o 
   9  21   3     1791.82     1903.52     66.66 o 
  11  21   3      388.60      340.41     44.32 o 
  13  21   3     2298.32     2164.62     90.34 o 
   1  23   3      992.60     1007.33     42.26 o 
   3  23   3      305.74      362.64     30.48 o 
   5  23   3     1172.90     1097.12     48.34 o 
   7  23   3      387.37      333.13     36.37 o 
   9  23   3     1744.22     1868.52     65.70 o 
  11  23   3      265.93      317.43     43.11 o 
  13  23   3      122.59      118.62     46.97 o 
   1  25   3      390.59      376.36     53.96 o 
   3  25   3      441.94      456.40     43.37 o 
   5  25   3      216.80      189.84     31.67 o 
   7  25   3      336.58      323.44     37.94 o 
   9  25   3      709.65      750.80     54.16 o 
  11  25   3      561.64      657.85     54.67 o 
  13  25   3      416.43      430.80     67.47 o 
   1  27   3     1383.44     1355.56     47.33 o 
   3  27   3     4517.42     4613.86     95.46 o 
   5  27   3      103.27       64.23     29.32 o 
   7  27   3      704.75      596.15     52.97 o 
   9  27   3     2039.19     1919.95     77.86 o 
  11  27   3      643.57      729.79     65.46 o 
  13  27   3      158.02      140.99     57.05 o 
   1  29   3    14040.42    14374.91    295.55 o 
   3  29   3     2723.74     2851.16     77.50 o 
   5  29   3      158.94      151.52     35.66 o 
   7  29   3      955.88      693.56     60.43 o 
   9  29   3       98.68       15.95     42.60 o 
  11  29   3       59.65       30.24     49.17 o 
   1  31   3     6468.72     7009.14    110.60 o 
   3  31   3     3266.70     3519.97    134.71 o 
   5  31   3     2322.91     2367.49    134.68 o 
   7  31   3      143.03       57.07     39.19 o 
   9  31   3     1869.94     1794.69     94.91 o 
  11  31   3       53.21      -29.54     48.06 o 
   1  33   3     1643.54     1747.03     66.29 o 
   3  33   3     5804.80     6213.52    255.93 o 
   5  33   3     4300.97     4169.99    113.65 o 
   7  33   3      341.94      394.55     54.55 o 
   9  33   3      541.25      498.05     87.32 o 
   1  35   3     3485.79     3464.34    142.14 o 
   3  35   3     4639.98     4666.16    181.15 o 
   5  35   3      868.97      837.30     92.07 o 
   7  35   3      501.02      482.44     60.63 o 
   9  35   3       87.94        3.14     48.01 o 
   1  37   3     1704.28     1980.30     97.15 o 
   3  37   3     2070.02     2193.47    115.41 o 
   5  37   3      539.36      521.74     62.64 o 
   7  37   3       28.85       16.24     43.69 o 
   1  39   3      466.02      347.35     63.29 o 
   3  39   3      744.73      989.88     89.89 o 
   5  39   3      157.54      144.62     58.46 o 
   1  41   3      415.58      610.91     80.92 o 
   3  41   3      603.37      691.67     86.77 o 
   0   0   4    20414.88    21173.78    507.75 o 
   4   0   4    46776.16    48190.21    709.72 o 
   8   0   4     1851.54     1846.87    261.63 o 
  12   0   4     1658.51     1453.95    101.48 o 
  16   0   4      447.43      357.77     73.85 o 
   2   2   4    24669.74    25418.98    294.91 o 
   4   2   4    20452.95    21160.69    285.09 o 
   6   2   4     2018.86     2143.22     65.94 o 
   8   2   4     1853.67     1859.21     75.39 o 
  10   2   4     1114.17     1064.33    116.92 o 
  12   2   4      241.36      262.36     41.58 o 
  14   2   4      448.12      372.48     49.05 o 
  16   2   4       31.78       27.49     47.39 o 
   0   4   4    27483.07    26479.39    426.91 o 
   2   4   4    24336.30    24355.48    457.03 o 
   4   4   4    13666.22    14382.08    411.41 o 
   6   4   4      956.64      849.40     41.90 o 
   8   4   4     3146.50     3247.34     84.95 o 
  10   4   4     1724.47     1903.86     83.91 o 
  12   4   4      831.50      815.82     57.28 o 
  14   4   4      101.49       65.58     39.26 o 
  16   4   4      552.84      720.10     77.96 o 
   2   6   4     4616.43     4596.74     94.10 o 
   4   6   4     8443.46     8773.80    155.20 o 
   6   6   4      799.37      755.63     40.67 o 
   8   6   4      685.87      647.44     44.55 o 
  10   6   4      551.74      606.35     49.43 o 
  12   6   4      173.57      177.86     38.40 o 
  14   6   4     1259.03     1404.45     89.95 o 
  16   6   4      418.76      457.11     63.42 o 
   0   8   4     6216.48     5504.88    220.40 o 
   2   8   4     5667.25     5299.64     78.76 o 
   4   8   4     3781.68     4008.15     91.03 o 
   6   8   4     2709.59     2630.53     59.12 o 
   8   8   4      126.02       96.70     27.38 o 
  10   8   4     2605.00     2621.58    115.10 o 
  12   8   4      657.40      750.82     66.68 o 
  14   8   4     1364.42     1466.13     92.21 o 
   2  10   4     2386.18     2502.50     64.43 o 
   4  10   4     1185.20     1116.81     39.95 o 
   6  10   4     1858.72     1797.35     68.92 o 
   8  10   4     1243.16     1313.30     66.13 o 
  10  10   4     2593.55     2618.82    107.41 o 
  12  10   4      316.61      289.75     68.10 o 
  14  10   4      222.09      146.90     51.84 o 
   0  12   4     8284.35     7758.32    204.60 o 
   2  12   4      630.03      628.57     42.12 o 
   4  12   4      208.42      157.83     23.06 o 
   6  12   4      316.92      282.51     33.47 o 
   8  12   4     4085.55     4165.99    108.69 o 
  10  12   4      397.73      342.47     49.46 o 
  12  12   4     2684.26     2826.04    164.03 o 
  14  12   4     2994.54     3108.33    167.21 o 
   2  14   4       61.64       41.72     18.91 o 
   4  14   4     4344.78     4365.97     94.26 o 
   6  14   4      823.78      789.08     47.20 o 
   8  14   4     1315.30     1341.50     59.00 o 
  10  14   4     4472.11     4645.36    180.38 o 
  12  14   4     3298.52     3701.28    114.99 o 
  14  14   4     1181.46     1281.57    118.83 o 
   0  16   4     2623.01     2540.41    136.26 o 
   2  16   4     4841.65     4843.97    131.94 o 
   4  16   4       17.25       -8.33     21.18 o 
   6  16   4      430.63      334.33     36.28 o 
   8  16   4     3164.42     3262.96    112.02 o 
  10  16   4      673.75      520.45     70.34 o 
  12  16   4      661.23      704.25     68.60 o 
  14  16   4      404.16      402.13     65.04 o 
   2  18   4      425.45      416.34     47.37 o 
   4  18   4      549.44      503.54     40.48 o 
   6  18   4      670.42      641.99     45.12 o 
   8  18   4     2470.17     2515.16     91.60 o 
  10  18   4     5267.11     5374.88    200.08 o 
  12  18   4      217.47      170.00     50.48 o 
  14  18   4      705.11      758.05     78.56 o 
   0  20   4     4320.63     4313.76    140.75 o 
   2  20   4      729.59      870.80     64.44 o 
   4  20   4      436.22      414.79     37.79 o 
   6  20   4      154.40      112.08     34.83 o 
   8  20   4     6821.97     7031.28    186.55 o 
  10  20   4     1898.48     1992.11    117.33 o 
  12  20   4      479.03      459.31     63.11 o 
  14  20   4      114.25      146.02     56.86 o 
   2  22   4     6500.43     6418.82    213.99 o 
   4  22   4      223.50      139.67     31.13 o 
   6  22   4     2619.66     2442.76    102.30 o 
   8  22   4      994.00      940.43     70.52 o 
  10  22   4      318.54      272.34     70.25 o 
  12  22   4      256.93      282.39     55.82 o 
   0  24   4     1055.04     1117.79     88.79 o 
   2  24   4     2376.35     2330.53     69.92 o 
   4  24   4     1156.05     1019.00     73.53 o 
   6  24   4      397.12      309.45     52.33 o 
   8  24   4      909.88      919.24     91.99 o 
  10  24   4      129.76       57.88     37.52 o 
  12  24   4      120.16       88.41     47.70 o 
   2  26   4     1312.11     1279.48    105.82 o 
   4  26   4      196.46      110.12     32.77 o 
   6  26   4     1838.34     1753.01     74.51 o 
   8  26   4      422.68      310.41     48.70 o 
  10  26   4      204.39      137.24     55.45 o 
  12  26   4      173.24      167.76     64.47 o 
   0  28   4      199.02      128.04     43.14 o 
   2  28   4      655.38      642.76     51.40 o 
   4  28   4     1841.64     1891.76     68.56 o 
   6  28   4     3853.26     3539.32    108.14 o 
   8  28   4      213.44      236.23     47.24 o 
  10  28   4       16.43        0.32     42.56 o 
   2  30   4     1358.77     1440.17     80.28 o 
   4  30   4     1668.87     1770.26     71.96 o 
   6  30   4      155.46      144.36     42.97 o 
   8  30   4       76.78       57.52     42.81 o 
  10  30   4      448.56      418.39     68.34 o 
   0  32   4     4280.52     4131.99    165.06 o 
   2  32   4      558.41      659.07     88.47 o 
   4  32   4     1064.49     1291.42     70.95 o 
   6  32   4      662.12      713.14     68.25 o 
   8  32   4      272.95      191.91     58.68 o 
   2  34   4      122.31      122.87     40.43 o 
   4  34   4      433.81      422.14     58.44 o 
   6  34   4       83.39       52.33     45.39 o 
   8  34   4      981.04      839.12    131.16 o 
   0  36   4       81.45      115.26     63.73 o 
   2  36   4      162.79      129.88     47.82 o 
   4  36   4      214.39      235.09     55.00 o 
   6  36   4      380.40      289.01     69.90 o 
   2  38   4      328.46      448.15     62.95 o 
   4  38   4      243.81      270.26     60.86 o 
   1   1   5      395.26      303.96     36.64 o 
   3   1   5      964.98     1140.30    122.42 o 
   5   1   5      234.51      221.24     41.32 o 
   7   1   5      166.70      218.77     39.21 o 
   9   1   5      436.67      455.39     50.50 o 
  11   1   5      269.30      241.15     47.43 o 
  13   1   5      728.50      772.08     65.27 o 
   1   3   5     1305.80     1179.20     53.94 o 
   3   3   5     1260.78     1230.96    131.25 o 
   5   3   5     1931.31     1892.36     70.08 o 
   7   3   5     2492.27     2465.22     83.35 o 
   9   3   5      632.06      766.99    115.24 o 
  11   3   5      648.54      729.39     58.67 o 
  13   3   5      484.88      441.30     64.45 o 
   1   5   5     1220.34     1254.59     55.03 o 
   3   5   5      224.01      170.45     55.10 o 
   5   5   5      917.39      969.06    116.26 o 
   7   5   5     1195.92     1274.46     64.16 o 
   9   5   5     2099.94     2198.69     75.22 o 
  11   5   5      438.35      435.46     58.39 o 
  13   5   5      567.30      491.64     71.43 o 
   1   7   5     3363.35     3238.46     85.51 o 
   3   7   5     2932.16     3042.60    212.04 o 
   5   7   5     1137.17     1077.89     62.64 o 
   7   7   5      298.08      292.67     38.17 o 
   9   7   5      903.34      919.04     69.42 o 
  11   7   5      311.48      299.55     70.68 o 
  13   7   5     1466.90     1566.00    134.89 o 
   1   9   5     3077.98     3099.26     65.68 o 
   3   9   5      546.87      549.49     67.21 o 
   5   9   5      273.35      327.27     38.28 o 
   7   9   5     3647.51     3823.49    172.09 o 
   9   9   5     4114.67     4256.85    211.95 o 
  11   9   5      360.40      292.73     54.14 o 
  13   9   5       29.56       -6.89     45.65 o 
   1  11   5     1148.03     1112.00     42.66 o 
   3  11   5     2198.63     2336.68     95.94 o 
   5  11   5      961.65      910.72     75.59 o 
   7  11   5     1723.12     1594.25     73.95 o 
   9  11   5     1733.93     1916.45     83.81 o 
  11  11   5      712.90      759.30     73.44 o 
  13  11   5        3.42        1.54     47.85 o 
   1  13   5     1136.55     1203.63     41.95 o 
   3  13   5      716.67      689.67     60.17 o 
   5  13   5     2141.10     1892.59     65.10 o 
   7  13   5     5508.94     5772.25    229.83 o 
   9  13   5     3974.82     4127.45    178.52 o 
  11  13   5     1378.68     1591.48    123.20 o 
  13  13   5      394.24      385.61     65.38 o 
   1  15   5     1332.58     1305.39     46.49 o 
   3  15   5      627.08      525.63     44.26 o 
   5  15   5      130.50      140.15     31.80 o 
   7  15   5     4530.24     4571.74    111.27 o 
   9  15   5      860.72      885.75     97.03 o 
  11  15   5      218.03      235.26     54.40 o 
  13  15   5      443.81      424.68     67.20 o 
   1  17   5      198.18      134.40     39.20 o 
   3  17   5     1601.55     1588.76     67.98 o 
   5  17   5      772.98      722.49     51.75 o 
   7  17   5      238.61      257.12     40.61 o 
   9  17   5     1153.86     1114.28     94.70 o 
  11  17   5      912.98      974.78     97.34 o 
  13  17   5      578.73      558.26     74.39 o 
   1  19   5     1567.43     1611.84     61.09 o 
   3  19   5      809.53      854.59     60.62 o 
   5  19   5      561.64      543.72     53.21 o 
   7  19   5     2044.63     1977.30     78.78 o 
   9  19   5     2989.61     3172.73    106.37 o 
  11  19   5     1322.50     1373.12     91.17 o 
   1  21   5      464.97      538.33     46.80 o 
   3  21   5      945.09      855.88     62.34 o 
   5  21   5       39.08       33.61     34.05 o 
   7  21   5      740.76      769.21     64.87 o 
   9  21   5       97.28      157.09     48.44 o 
  11  21   5      165.69      123.67     53.57 o 
   1  23   5     1298.50     1168.17     61.11 o 
   3  23   5      119.62      110.50     37.89 o 
   5  23   5      130.52      119.87     40.67 o 
   7  23   5     1226.59     1232.04     77.95 o 
   9  23   5     1301.98     1825.60    112.83 o 
  11  23   5      964.62      970.59    170.62 o 
   1  25   5      374.09      334.28     49.89 o 
   3  25   5     1664.20     1747.49     71.43 o 
   5  25   5      296.31      301.78     49.14 o 
   7  25   5      360.09      331.62     63.35 o 
   9  25   5      228.21      239.46     59.02 o 
   1  27   5      677.05      720.10     69.21 o 
   3  27   5     1694.44     1787.93    126.60 o 
   5  27   5     2368.45     2518.18    138.38 o 
   7  27   5      494.70      519.64    103.89 o 
   9  27   5      302.35      257.54     56.25 o 
   1  29   5     2088.32     2101.68     90.37 o 
   3  29   5     3384.59     3349.66    133.96 o 
   5  29   5     2043.11     1985.63     90.05 o 
   7  29   5      271.19      253.66     54.13 o 
   1  31   5     1534.30     1572.61     92.49 o 
   3  31   5     2561.72     2723.60    110.01 o 
   5  31   5        5.99      -37.59     41.03 o 
   7  31   5        2.03      -23.22     42.15 o 
   1  33   5     1294.73     1502.02     94.60 o 
   3  33   5      899.43     1056.42     72.24 o 
   5  33   5      132.92      116.58     49.12 o 
   1  35   5      202.75      234.86     58.15 o 
   3  35   5     1764.08     1699.42     97.24 o 
   2   0   6      612.88      465.76     70.53 o 
   6   0   6      554.08      592.37    147.07 o 
  10   0   6     1137.93     1331.74    270.90 o 
   0   2   6     4874.69     4871.40    164.51 o 
   2   2   6     2027.88     1932.71     75.79 o 
   4   2   6     7066.77     7971.66    965.53 o 
   6   2   6     1136.38     1165.89    162.43 o 
   8   2   6      128.46       87.37     40.91 o 
  10   2   6       80.73      107.60     45.67 o 
  12   2   6      181.22      103.96     55.92 o 
   2   4   6     4338.52     3985.62    105.57 o 
   4   4   6     2278.86     2497.77    226.89 o 
   6   4   6     1482.83     1592.06     78.58 o 
   8   4   6       19.64       -2.60     35.19 o 
  10   4   6        5.58      -19.99     43.05 o 
  12   4   6       85.64      126.00     56.44 o 
   0   6   6     4280.02     3835.37    145.89 o 
   2   6   6      332.82      221.37     46.00 o 
   4   6   6     2360.41     2666.85    426.20 o 
   6   6   6     2463.25     2504.84    107.52 o 
   8   6   6     1247.54     1319.36     85.75 o 
  10   6   6      348.99      364.79     60.47 o 
  12   6   6      666.64      665.35     88.49 o 
   2   8   6      739.85      675.55    101.11 o 
   4   8   6     2992.90     3138.95    184.50 o 
   6   8   6     1937.76     2080.35     87.08 o 
   8   8   6     1801.03     1954.36     96.66 o 
  10   8   6      646.65      689.10     71.84 o 
  12   8   6      244.05      243.46     60.69 o 
   0  10   6     2061.34     1739.62     78.80 o 
   2  10   6      155.99      146.77     35.14 o 
   4  10   6      323.16      315.12     49.76 o 
   6  10   6      141.00       91.96     43.44 o 
   8  10   6     1669.96     1679.02     91.39 o 
  10  10   6      319.69      394.11    107.63 o 
  12  10   6     1227.55     1493.56    128.29 o 
   2  12   6     1075.64     1049.50    223.92 o 
   4  12   6     2631.71     2821.62    170.41 o 
   6  12   6      554.78      535.06     61.36 o 
   8  12   6       17.76       33.14     42.56 o 
  10  12   6      259.89      164.77     63.83 o 
  12  12   6      319.30      259.58     64.97 o 
   0  14   6       89.31       -4.84     60.15 o 
   2  14   6      449.63      482.85     63.55 o 
   4  14   6      120.89       63.01     38.50 o 
   6  14   6     1562.00     1754.68     91.21 o 
   8  14   6     1334.64     1369.73    152.05 o 
  10  14   6      528.15      766.28    137.44 o 
   2  16   6      214.76      179.10     51.25 o 
   4  16   6       28.19      -17.02     36.43 o 
   6  16   6       57.14       37.64     42.22 o 
   8  16   6      443.76      395.18     76.63 o 
  10  16   6     1068.08     1266.20    126.33 o 
   0  18   6      970.51      677.23    124.56 o 
   2  18   6       96.08      108.15     41.46 o 
   4  18   6      419.41      451.67     85.71 o 
   6  18   6      698.10      711.53    103.41 o 
   8  18   6      895.47     1049.98    146.80 o 
  10  18   6      293.17      207.06     58.78 o 
   2  20   6      253.34      245.48     48.91 o 
   4  20   6      949.39      955.52    100.02 o 
   6  20   6     1680.96     1756.74     91.08 o 
   8  20   6      743.45      931.79     90.20 o 
  10  20   6     1301.24     1568.39    115.46 o 
   0  22   6     2152.29     2476.94    218.66 o 
   2  22   6     1594.97     1512.74    104.52 o 
   4  22   6     2034.51     2075.20     99.00 o 
   6  22   6     1162.99     1127.04     79.72 o 
   8  22   6     1513.48     1795.50    216.36 o 
   2  24   6      242.77      231.22     60.00 o 
   4  24   6      570.45      678.84     88.75 o 
   6  24   6       41.67       19.43     46.84 o 
   8  24   6       55.43       23.97     68.80 o 
   0  26   6       84.51       66.59     70.84 o 
   2  26   6      443.95      378.27     70.33 o 
   4  26   6     1498.91     1475.81    105.97 o 
   6  26   6      671.44      596.80     68.68 o 
   2  28   6       53.61       88.77     76.40 o 
   4  28   6      490.66      399.92    105.85 o 
   6  28   6      297.18      251.80     58.18 o 
   0  30   6      269.18      129.51    175.62 o 
   2  30   6      346.55      297.58     71.82 o 
   4  30   6      200.68      157.78     53.97 o 
   1   1   7      443.83      382.73     74.04 o 
   3   1   7      230.22      163.37     85.12 o 
   5   1   7      170.01      160.67     51.90 o 
   7   1   7       21.43       -1.93     44.52 o 
   9   1   7      149.99       94.02     61.00 o 
   1   3   7      406.84      337.58     48.39 o 
   3   3   7      518.20      598.10    193.16 o 
   5   3   7      407.12      457.63    175.13 o 
   7   3   7      133.16      173.60     60.84 o 
   9   3   7       71.35       63.83     59.53 o 
   1   5   7      619.20      441.28     54.11 o 
   3   5   7      264.34      225.76     81.54 o 
   5   5   7       92.85       20.96     48.40 o 
   7   5   7     1792.76     1832.55    184.04 o 
   9   5   7      730.52      849.50    144.82 o 
   1   7   7      616.53      393.41     52.59 o 
   3   7   7       60.46      -22.75     46.37 o 
   5   7   7      250.87      183.36     52.51 o 
   7   7   7     1765.66     1833.19    262.27 o 
   9   7   7      548.22      532.04     73.86 o 
   1   9   7      101.55       90.68     45.70 o 
   3   9   7     1452.54     1488.21    246.39 o 
   5   9   7     1845.59     1843.83    205.87 o 
   7   9   7      636.46      758.70    109.46 o 
   9   9   7      339.51      292.56     63.04 o 
   1  11   7      956.61      930.02    103.36 o 
   3  11   7      486.59      408.23    121.65 o 
   5  11   7      918.83     1115.97    103.46 o 
   7  11   7     1505.23     1628.01    194.93 o 
   9  11   7      161.38      117.61     55.95 o 
   1  13   7      126.81      247.85    102.16 o 
   3  13   7      265.63      268.57     81.40 o 
   5  13   7      382.66      401.73     71.97 o 
   7  13   7     1600.76     1816.92    123.99 o 
   9  13   7      196.47      123.17     59.73 o 
   1  15   7       31.01      -82.42     54.94 o 
   3  15   7       45.19       13.82     51.93 o 
   5  15   7      205.75      174.08     60.29 o 
   7  15   7      518.05      799.96     94.10 o 
   1  17   7       99.74       64.55    126.19 o 
   3  17   7      412.22      381.29     73.16 o 
   5  17   7      303.62      353.03     71.57 o 
   7  17   7      457.78      644.26     87.77 o 
   1  19   7      267.23       60.08     74.58 o 
   3  19   7      243.02      278.10     84.84 o 
   5  19   7     1419.55     1447.79    113.81 o 
   7  19   7      159.05      140.53     70.20 o 
   1  21   7       29.88       42.94     67.40 o 
   3  21   7      143.49      128.16     80.69 o 
   5  21   7      489.35      531.21     83.16 o 
   1  23   7      127.35       22.97    126.04 o 
   3  23   7       64.07       73.58     75.09 o 
   1  25   7      804.47      917.98    158.71 o 
   0   0   8     1118.38      854.71    146.33 o 
   4   0   8     1593.88     1936.52   1142.97 o 
   2   2   8      501.17      638.28    370.08 o 
   4   2   8      163.02      181.77    123.63 o 
   6   2   8      216.00      142.89     68.80 o 
   0   4   8        1.04      -15.73     58.56 o 
   2   4   8      177.97      198.85     70.25 o 
   4   4   8      841.06      793.76    398.72 o 
   6   4   8       59.65      -29.03     58.91 o 
   2   6   8     1664.56     1792.57   1139.43 o 
   4   6   8      269.39      216.04     64.87 o 
   0   8   8      542.67      383.61    120.61 o 
   2   8   8      119.58       45.61     94.59 o 
   4   8   8       52.39       52.25     56.19 o 
   2  10   8      714.16     1078.36    859.75 o 
   4  10   8      189.75      239.50     75.53 o 
   0  12   8      184.26       12.09     97.93 o 
   2  12   8       19.02       75.88     88.25 o 
   4  12   8      299.63      401.78    241.82 o 
   2  14   8       21.17       56.49     88.48 o 
                                                 
